# Supplementary material for: Double-Weighted Bayesian Model Combination for Metabolomics Data Description and Prediction
Source: Metabolites. 2025 Mar 21;15(4):214. doi: 10.3390/metabo15040214 (PMC12029032; doi:10.3390/metabo15040214)
Supplement: Supplementary file 1 [file metabolites-15-00214-s001.zip]

Archive with 3 entries (3 files):
- metabolites-3488782-supplementary/Supplementary S1.pdf
- metabolites-3488782-supplementary/Supplementary S2.pdf
- metabolites-3488782-supplementary/Supplementary S3.pdf
